# Supplementary material for: Golden leaf formation of Populus nigra is associated with the up-regulation of Stay-Green expression
Source: Mol Hortic. 2026 Mar 6;6:22. doi: 10.1186/s43897-025-00204-9 (PMC12964669; doi:10.1186/s43897-025-00204-9)
Supplement: Supplementary file 2 — Supplementary Material 2. [file 43897_2025_204_MOESM2_ESM.xlsx]

## Sheet: Sheet1
Table S1. List of the primers used in this study
PnActin2-qF	GTTTGCGATAATGGCACAGG	RT-qPCR
PnActin2-qR	CCATTAGTGATTCCTCGTAGCG
PnActin3-qF	TGTTGTGGATGCTGGAGATG
PnActin3-qR	ATAGAGTAACATCTTTGCCAGC
PnCHLD-qF	CGTGAGATTGGTGGGATTGC
PnCHLD-qR	ACTACATCAATGGGTGGCAAAAC
PnCHLH-qF	TGTTGGGACAGCAGCCTACC
PnCHLH-qR	GCCCTCAACATTGTAGCCAT
PnCHLI-qF	GGGAGCAACGGAGGATAGG
PnCHLI-qR	AAGAAGACCAGGCTCAAATGC
PnCHLM-qF	AAGATGTTGAAAGATGAAGGGTCG
PnCHLM-qR	TGTTTCTCAGCCTCAGCCACC
PnCHLE-qF	TGGAAGGCAAAGTTGTGGTC
PnCHLE-qR	TCGCTGTGGTGCGGTTAGTC
PnDVR-qF	AGGTAAGAATAGCGAAGAAGAGAC
PnDVR-qR	GTTTCCAACTTTGTCACATCAGAG
PnPOR-qF	CATTGTCACTGGTGCCTCCTC
PnPOR-qR	CAGTGAAGCAAGGTCCAGATG
PnCHLG-qF	CTGGACTTTGGAGGATGTTGC
PnCHLG-qR	CCCAGATTTGCGTAATAACCTC
PnhemA-qF	GGTTTCGCCACCTCTATTGC
PnhemA-qR	AAGCCGATGTCCTTCTACTGTTC
PnHemL-qF	CGCTGCTAAGGAAATGATGCC
PnHemL-qR	CACACCTCCTGGCATCATTTC
PnhemB-qF	TGCTGTTGTGGCAGGGAATG
PnhemB-qR	GTGGACGACGACTAAGTGGAAG
PnhemC-qF	TGCTGTCCACTCAATGAAAGATG
PnhemC-qR	CTGAGCGATGGAAATCTATGGAG
PnhemD-qF	TGTTATGCGATAGTGCGTTTGAC
PnhemD-qR	ATGGTGTAAAGGCAACATCAAGTG
PnhemE-qF	CCAATCATCCACTCTTCCCTTC
PnhemE-qR	AACGGGAGGTCTTTCAACATC
PnhemF-qF	TGAAGAAATCACAAATGCCTCC
PnhemF-qR	GGAGGGAGGGATTGGAAAGAG
PnCAO-qF	GACCGCCTTTGCTACTTCTGC
PnCAO-qR	CCTAAACCCTCCTCTAACGCC
PnNOL-qF	ACAATGCTGGCACAAATAAAGG
PnNOL-qR	GGGCTGGTTCATCATCATTCG
PnHCAR-qF	GTTCAGCGAAGGTAACAAGAGAG
PnHCAR-qR	ATCTGCCTTCCTCCCTCTGC
PnSGR-qF	CAACAACAGCAATAACAGCACC
PnSGR-qR	GACCCAAAAGTCTAACTGCCTC
PnPAO-qF	CCCTCACAGTCACCACCATC
PnPAO-qR	CCAAGTCACGACCCAGAAGC
PnRCCR-qF	TACAACACTGCCAGAACGAAAG
PnRCCR-qR	CGTGGAGGCAAGTCAAGAATG
PnPPD-qF	GCTGGGATTCTGGACTGATG
PnPPD-qR	CTTTCTTGACAATGGCACTGG
PnEARS-qF	CCGATAGCACTCCTCCATTG
PnEARS-qR	GCATTTGTAACAGTGGAGGGAG
PnHEMY-qF	TGGTGGTGGATAGTGGATTGAG
PnHEMY-qR	CTGATTCCTCGTGTCCTGGTG
PnPPH-qF	ATTACTTGCTTCGTGGGTGGAT
PnPPH-qR	CTATGGTGTCAGGATTCGGCTA
qF-PnSGR	GGTTCTTTTACCCGTCCTTCG
qR-GFP	GTCAGGGTGGTCACGAGGGT
F-PnSGR	ATGGCCTGTCATTGTGCTCAC	overexpression subcellular localization
R-PnSGR	TCAAAGAAGGAAGGCAAAAAGAG
PnSGR-F(S)	GAGCTCATGGCCTGTCATTGTGCTC
PnSGR-R(S)	GTCGACAAGAAGGAAGGCAAAAAGAGC
F-PnRCCR	ATGGCTGTCAGCTTCTTTCC
R-PnRCCR	TCAGATGTTATAAACCTTTTGTATG
PnRCCR-F(B)	GGATCCATGGCTGTCAGCTT
PnRCCR-R(S)	GTCGACTCAGATGTTATAAACCTT
F-PnPPD	ATGAACGAGGTGGTGGGACT
R-PnPPD	TCAGTTACAAGTGATGGCGGC
PnPPD-F(K)	GGTACCATGAACGAGGTGGTG
PnPPD-R(B)	GGATCCTCAGTTACAAGTGATGG
R-proSGR'	GTGATGGTGAAAATGAGTAGTGAGCACAATGAC	promoter
F-pro1'	TGTTGTTTCTATAGAATTTTCAAGCAGTTC
F-PnSGR	ATGGCCTGTCATTGTGCTCAC	RT-PCR
R-GFP	GTCAGGGTGGTCACGAGGGT
F-Pnactin	GAAGTCCTCTTCCAGCCTTCTC
R-Pnactin	CTTGATCTTCATGCTGCTTGGG
